# Supplementary material for: The First Complete Genome Sequences of Hepatitis C Virus Subtype 2b from Latin America: Molecular Characterization and Phylogeographic Analysis
Source: Viruses. 2019 Oct 31;11(11):1000. doi: 10.3390/v11111000 (PMC6893431; doi:10.3390/v11111000)
Supplement: Supplementary file 1 [file viruses-11-01000-s001.zip]

Archive with 5 entries (5 files):
- Table S2.docx
- Supplementary Fig 1.tif
- Supplementary Fig 2.tif
- Table S1.docx
- BR_sequences.docx
